# Supplementary material for: Thermochromic microcapsules with highly transparent shells obtained through in-situ polymerization of urea formaldehyde around thermochromic cores for smart wood coatings
Source: Sci Rep. 2018 Mar 5;8:4015. doi: 10.1038/s41598-018-22445-z (PMC5838241; doi:10.1038/s41598-018-22445-z)
Supplement: Supplementary file 1 — Supplementary dataset [file 41598_2018_22445_MOESM1_ESM.xlsx]

## Sheet: Data of FIG.5 
Table S1 Color differences values of MIV and MCV
	ΔL	Δa	Δb	ΔE
MIV	-2.03	-2.59	1.46	3.6
MCV	-14.81	8.38	4.54	17.61

## Sheet: DATA OF FIG.6
Table S2 Color difference values thermochromic microcapsules coating veneers during heat and cool process
Temperature/℃	HEAT				COOL
	ΔL	Δa	Δb	ΔE	ΔL	Δa	Δb	ΔE
12	-12.75	8.39	4.31	15.54	-11.71	8.9	4.72	16.77
14	-15.23	7.97	4.3	18.06	-15.16	8.74	4.59	17.99
16	-17.84	8.47	5.9	20.87	-16.27	8.48	5.48	19.25
18	-15.69	8.68	6.07	18.98	-13.29	9.01	4.59	16.41
20	-14.81	8.38	4.54	17.61	-14.15	8.87	5.22	17.28
22	-13.9	8.32	5.28	17.05	-10.48	9.31	5.29	18.18
24	-14.36	8.57	6.21	18.04	-9.92	9.8	5.99	19.12
26	-16.1	8.79	6.43	19.52	-10.57	9.77	6.97	19.25
28	-17.18	9.29	5.62	20.25	-4.45	10.66	8.73	25.21
30	-14.61	8.7	5.8	17.94	2.1	12.39	13.11	33.26
32	-15.35	10.21	6.85	19.6	7.52	15.41	19.97	42.1
34	-0.54	11.66	11.47	30.07	8.93	17.31	27.67	48.63
36	9.62	14.44	19.5	43.25	-3.78	17.63	22.54	37.86
38	3	16.33	17.73	37.7	-4.19	17.68	23.19	38.26
40	0.9	15.89	17.33	35.84	-7.84	17.08	20.63	34.67
42	-4.58	16.21	21.05	35.74	-4.16	17.62	23.5	38.5
44	-6.37	16.19	21.2	35.21	-5.76	18.32	21.51	36.59
46	-7.28	15.96	19.69	33.53	-5.46	17.97	20.78	35.94
48	-6.05	18.96	24.13	38.98	-10.31	17.88	23.64	37.21
50	-2.42	17.77	21.78	37.9	-2.42	17.77	21.78	37.9

## Sheet: DATA OF FIG.7
Table S3 Color change values during 30 times heat- cool loops
Test numbers	MCV				MIV
	ΔL	Δa	Δb	ΔE	ΔL	Δa	Δb	ΔE
1	-14.81	8.38	4.54	17.61	-2.03	-2.59	1.46	3.6
2	-16.27	8.25	4.33	19.09	-2.54	-2.27	1.42	4.04
3	-18.42	8.66	5.3	20.82	-1.55	-1.91	1.4	-1.92
4	-14.39	8.22	3.83	17.47	-5.44	-2.49	2.77	6.39
5	-15.3	8.14	3.7	18.4	-1.79	-2.26	0.34	3.68
6	-16.93	8.38	3.33	20.04	-4.6	-1.99	-0.55	6.61
7	-14.67	8.42	3.66	17.81	-4.83	-1.7	-0.58	-8.17
8	-17.03	8.81	3.13	20.2	-4.21	-1.83	-0.14	6.1
9	-14.26	8.3	4.11	17.28	-1.21	-2.43	0.15	3.22
10	-15.81	8.73	3.77	18.84	-4.69	-1.67	-0.52	6.67
11	-15.35	8.25	3.23	18.84	-3.06	-1.97	0.28	4.88
12	-9.34	10.58	9.74	10.88	7.26	1.05	7.42	-7.14
13	-15.53	7.82	3.34	18.74	-4.9	-2.63	1.9	6.12
14	-16.31	7.77	3.96	19.26	-3.77	-1.41	1.56	5.09
15	-16.62	7.82	4.79	19.31	-0.76	-2.49	0.62	2.65
16	-14.78	8.4	3.6	17.91	0.79	-2.34	0.12	1.37
17	-17.75	8.31	3.82	20.63	-6.39	-3.45	3.95	7.06
18	-14.48	8.43	3.6	17.64	-0.9	-2.34	0.62	2.79
19	-16.14	8.44	4.24	18.98	-2.13	-3.02	2.23	3.42
20	-16.24	7.87	3.41	19.38	-0.17	-2.6	0.22	2.23
21	-16.69	8.12	3.97	19.61	-0.7	-2.23	0.8	2.51
22	-13.22	7.72	3.02	16.95	0.76	-2.53	0.17	1.38
23	-16.9	7.91	3.47	19.97	-1.73	-2.84	0.52	3.59
24	-14.97	7.68	3.52	18.16	0.27	-2.65	0.35	1.77
25	-13.42	7.8	3.65	16.67	-0.42	-2	0.19	2.45
26	-16.21	8.48	3.26	19.38	0.43	-2.65	0.04	1.74
27	-13.77	7.76	3.64	16.99	-0.67	-2.67	0.07	2.75
28	-15.55	7.7	2.92	18.92	0.64	-2.39	-0.02	1.57
29	-14.35	7.71	3.4	17.63	-2.06	-1.83	0.02	4.03
30	-16.56	7.98	3.55	19.63	0.61	-2.34	0.06	1.58
